# Supplementary material for: SUMOylation of Argonaute-2 regulates RNA interference activity
Source: Biochem Biophys Res Commun. 2015 Sep 4;464(4):1066–71. doi: 10.1016/j.bbrc.2015.07.073 (PMC4624959; doi:10.1016/j.bbrc.2015.07.073)
Supplement: Supplementary file 2 [file mmc2.zip]

Archive with 3 entries (3 files):
- Henley COI Disclosure.pdf
- Josa-Prado COI Disclosure.pdf
- Wilkinson COI Disclosure.pdf
